# Supplementary material for: Adapting an intervention of brief problem-solving therapy to improve the health of women with antenatal depressive symptoms in primary healthcare in rural Ethiopia
Source: Pilot Feasibility Stud. 2022 Sep 9;8:202. doi: 10.1186/s40814-022-01166-1 (PMC9461178; doi:10.1186/s40814-022-01166-1)
Supplement: Supplementary file 1 — Additional file 1. [file 40814_2022_1166_MOESM1_ESM.zip]

Archive with 2 entries (2 files):
- TiDER_Intervention devt form - cleanR2.docx
- TIDieR-Checklist-doxR2.docx
